# Supplementary material for: Prenatal Diagnosis of Small Supernumerary Marker Chromosome 10 by Array-Based Comparative Genomic Hybridization and Microdissected Chromosome Sequencing
Source: Biomedicines. 2021 Aug 17;9(8):1030. doi: 10.3390/biomedicines9081030 (PMC8391546; doi:10.3390/biomedicines9081030)
Supplement: Supplementary file 1 [file biomedicines-09-01030-s001.zip]

Archive with 1 entries (1 files):
- biomedicines-1269011-supplementary.pdf
